# Supplementary material for: Development and evaluation of an efficient and real-time monitoring system for the vector mosquitoes, Aedes albopictus and Culex quinquefasciatus
Source: PLoS Negl Trop Dis. 2022 Sep 8;16(9):e0010701. doi: 10.1371/journal.pntd.0010701 (PMC9455839; doi:10.1371/journal.pntd.0010701)
Supplement: S1 Table — (XLSX) [file pntd.0010701.s002.xlsx]

## Sheet: Sheet1
S1 Table. Average lengths of adult male and female Aedes albopictus and Culex quinquefasciatus
No	Aedes albopictus			Culex quinquefasciatus
	Male(mm)	Female(mm)		Male(mm)	Female(mm)
1	4.1	4.8		4.3	4.8
2	4	5		4.8	4.9
3	4.2	4.9		4.6	5
4	3.9	4.6		4.9	4.8
5	4.3	4.7		4.6	4.6
6	4	4.8		4.9	5.2
7	4.1	5		5	5
8	4.2	4.7		4.8	4.4
9	4	4.9		4.7	5.1
10	3.9	4.7		4.7	5.1
11	3.9	4.3		4.6	4.9
12	4	4.8		4.6	5.1
13	4	4.7		4.7	4.8
14	3.9	4.4		5	5.1
15	4.1	4.9		4.8	5.3
16	4	4.9		4.4	4.6
17	3.8	5		4	5.2
18	4	4.8		4.1	5
19	4.1	5		5	4.8
20	3.9	4.9		5	4.9
21	4	5		4.2	4.8
22	3.8	4.9		5	4.8
23	4	4.5		4.4	4.9
24	3.9	4.7		5	5
25	4	5.2		4.4	4.8
26	4.1	4.4		4.3	5
27	4	4.7		4.9	4.5
28	4.1	4.6		4.5	4
29	4	5		4.7	4.2
30	3.9	4.9		4.8	4.2
31	3.8	5		4.5	4
32	4	4.8		4.3	5
33	4.1	5		4.4	5.1
34	4	4.3		4.2	4.9
35	4	4.6		4	5.2
36	4.2	5		4.3	4.5
37	3.9	4.8		4.6	4.7
38	4	4.6		5	4.8
39	4	4.7		4.7	5
40	3.9	5		4.8	4.9
41	3.9	4.8		5	4.8
42	3.8	4		4.9	4.6
43	4	5		4.2	5
44	4	4.5		4.9	4.4
45	4.1	4.8		4.2	4.8
46	4	5		4.6	4.8
47	4	4.2		4.7	5.1
48	4.1	4		4.9	5.2
49	3.8	4.7		4.8	4.7
50	3.9	4.8		4.4	5.1
Mean±SD	3.99 ± 0.11	4.75 ± 0.27		4.62 ± 0.30	4.83 ± 0.30
