# Supplementary material for: Development and evaluation of an efficient and real-time monitoring system for the vector mosquitoes, Aedes albopictus and Culex quinquefasciatus
Source: PLoS Negl Trop Dis. 2022 Sep 8;16(9):e0010701. doi: 10.1371/journal.pntd.0010701 (PMC9455839; doi:10.1371/journal.pntd.0010701)
Supplement: S2 Table — *Efficiency = number of mosquitoes in bag/number of mosquitoes released. †Accuracy = number of mosquitoes in bag/cloud-based server data. (XLS) [file pntd.0010701.s003.xls]

## Sheet: Sheet1
S2 Table. Test of the MS-300 monitor in the laboratory.
Mosquitoes	No.experiment	No.mosquitoes	No.mosquitoes	No.mosquitoes	Cloud-based server data	Efficiency	Accuracy
species	(n)	released (n)	in bag (n)	in net (n)	(n)	(%)*	(%)†
Aedes albopictus	1	100	96	4	97	96	99
	2	100	100	0	100	100	100
	3	100	98	2	99	98	99
	4	100	100	0	100	100	100
	5	100	98	2	100	98	98
	6	100	99	1	99	99	100
	Average	100	98.5±1.5	1.5±1.5	99.2±1.2	98.5	99.3
Culex quinquefasciatus	1	100	94	6	97	94	96.9
	2	100	92	8	93	92	98.9
	3	100	99	1	99	99	100
	4	100	95	5	96	95	99
	5	100	97	3	99	97	98
	6	100	98	2	99	98	99
	Average	100	95.8±2.6	4.2±2.6	97.2±2.4	95.8	98.6
