# Supplementary material for: Development and evaluation of an efficient and real-time monitoring system for the vector mosquitoes, Aedes albopictus and Culex quinquefasciatus
Source: PLoS Negl Trop Dis. 2022 Sep 8;16(9):e0010701. doi: 10.1371/journal.pntd.0010701 (PMC9455839; doi:10.1371/journal.pntd.0010701)
Supplement: S3 Table — *Efficiency = number of mosquitoes in bag/number of mosquitoes released. †Accuracy = number of mosquitoes in bag/cloud-based server data. ‡Correction formula of accuracy = 1-∣[1-(Number of mosquitoes in bag/cloud-based server data)]∣*100. (XLS) [file pntd.0010701.s004.xls]

## Sheet: Sheet1
S3 Table. Test of MS-300 monitor in semi-field trials.
Mosquitoes species	No.experiment	Treatment						Control			No.mosquitoes in wire gauze house (n)
		No.mosquitoes	No.mosquitoes	Cloud-based server data	Efficiency	Accuracy		No.mosquitoes	Cloud-based server data	Efficiency
		released (n)	in bag (n)	(n)	(%)*	(%)†		in bag (n)	(n)	(%)*
Aedes albopictus	1	100	49	52	49	94		3	3	3	48
	2	100	52	54	52	96		2	2	2	46
	3	100	79	81	79	98		4	6	4	17
	4	100	47	46	47	97.8‡		6	7	6	47
	5	100	43	45	43	96		4	5	4	53
	6	100	55	57	55	96		5	4	5	40
	Average	100	54.2±12.8	55.8±13.2	54.2	96.3		4±1.4	4.5±1.9	4	41.8±12.9
Culex quinquefasciatus	1	100	44	48	44	91.7		1	2	1	55
	2	100	56	61	56	91.8		5	6	5	39
	3	100	48	49	48	98		5	5	5	47
	4	100	67	70	67	96		4	6	4	29
	5	100	51	55	51	93		7	11	7	42
	6	100	42	42	42	100		3	6	3	55
	Average	100	51.3±9.2	54.1±10	51.3	95.1		4.2±2	6±2.9	4.2	44.5±10
